# Supplementary material for: Stochastic epigenetic mutation profiles as biomarkers of clinical activity in juvenile idiopathic arthritis: a multi-omic machine learning approach for gene prioritization
Source: Mol Med. 2025 Sep 25;31:289. doi: 10.1186/s10020-025-01348-6 (PMC12465343; doi:10.1186/s10020-025-01348-6)
Supplement: Supplementary file 9 — Supplementary Material 9. [file 10020_2025_1348_MOESM9_ESM.xlsx]

## Sheet: File description
Supplementary Tables description
Table S1	SKAT-O ranking - TFBS: ranking of selected TFBSs by SKAT-O
Table S2	SKAT-O ranking - KEGG: ranking of selected pathways by SKAT-O
Table S3	ML performance: performance metrics for Elastic Net and XGBoost for the both TFBSs and KEGG pathways
Table S4	Elastic Net ranking - TFBS: ranking of selected TFBSs by Elastic Net
Table S5	Elastic Net ranking - KEGG: ranking of selected pathways by Elastic Net
Table S6	XGBoost ranking - TFBS: ranking of selected TFBSs by XGBoost
Table S7	XGBoost ranking - KEGG: ranking of selected pathways by XGBoost
Table S8	Most-selected TFBSs: median log2-transformed TPM expression in CD4+ T cells.
Table S9	top 100 most frequent genes for TFBSs: list of genes with their number of occurrences
Table S10	Up-regulated and down-regulated candidated genes in NO ID patients
Table S11	Cmap cell lines description
Table S12	External epigenomic validation: ranking of signature SEMs-enriched TFBS by SKAT-O
Table S13	External epigenomic validation: ranking of SEMs-enriched genes by SKAT-O
Table S14	Enriched MSigDB pathways in differentially epimutated genes concordant to epigenomic validation dataset
Table S15	External transcriptomic validation: consistent genes in comparison between our signature and combined external cohorts
Table S16	Enriched MSigDB pathways in differentially expressed genes concordant to transcriptomic validation datasets

## Sheet: Table S1
TFBS	p_SKAT.O	n_cpgs	epimut_score ID	epimut_score NO ID	FC	fdr
NFE2	0.00305	195	4.63	9.86	2.12959	0.0654		p_SKAT.O:	nominal SKAT-O p-value
EZH2	0.0046	2981	69.23	136.29	1.96866	0.0654		n_cpgs:	number of CpGs mapping the TFBS
HMGN3	0.00709	3033	82.13	117.64	1.43236	0.0654		epimut_score ID	SKAT epimutation score in ID
TCF3	0.00768	1196	31.27	50.5	1.61497	0.0654		epimut_score NO ID	SKAT epimutation score in NO ID
PAX5	0.00777	2552	69	108.29	1.56942	0.0654		fdr:	False Discovery Rate adjusted p
RBBP5	0.00793	5716	160	234.29	1.46431	0.0654
E2F4	0.00813	3415	96.6	134.07	1.38789	0.0654
SUZ12	0.00828	576	13.63	26.43	1.9391	0.0654
E2F1	0.00832	4823	134.1	195.71	1.45943	0.0654
ZNF143	0.00893	2586	67.7	111.57	1.64801	0.0654
CREB1	0.00942	2525	70.9	98.36	1.38731	0.0654
TAF7	0.00957	2046	56.6	81.21	1.43481	0.0654
ETS1	0.01	2732	77.57	107.71	1.38855	0.0654
UBTF	0.0105	2323	60.07	94.36	1.57083	0.0654
TAF1	0.0107	7169	191.5	291.21	1.52068	0.0654
FOXP2	0.0109	2806	73.37	112.64	1.53523	0.0654
ZBTB7A	0.0113	2454	65.7	103.21	1.57093	0.0654
NRF1	0.0122	1465	42.77	58.79	1.37456	0.0654
RFX5	0.0123	2619	71	107.64	1.51606	0.0654
BCLAF1	0.0124	1384	39.03	56.5	1.4476	0.0654
HDAC2	0.0128	2009	48.5	85.5	1.76289	0.0654
E2F6	0.0139	3957	111.97	161.71	1.44423	0.0654
GABPA	0.0145	3846	108.57	155.57	1.4329	0.0654
CEBPD	0.0149	1148	29.83	45.36	1.52062	0.0654
TCF7L2	0.015	3709	99.2	156.43	1.57692	0.0654
HDAC1	0.015	2444	67.5	97.36	1.44237	0.0654
NFYB	0.0155	1893	52.7	74.36	1.41101	0.0654
POU2F2	0.0156	2531	69.33	103.07	1.48666	0.0654
YY1	0.0161	5899	156.57	247.86	1.58306	0.0654
CTBP2	0.0161	1118	28.63	47.5	1.6591	0.0654
PBX3	0.0166	769	21.83	31	1.42006	0.0654
RELA	0.0171	4028	111.17	170.14	1.53045	0.0654
CHD2	0.0171	4452	123.8	183.64	1.48336	0.0654
TBL1XR1	0.0172	2287	60.77	98.86	1.62679	0.0654
FOXM1	0.0173	2006	53.4	87.07	1.63052	0.0654
GTF2F1	0.0178	3030	85.77	123.14	1.4357	0.0654
BACH1	0.018	1055	27.2	40.79	1.49963	0.0654
ZBTB33	0.018	1691	45.33	67.93	1.49857	0.0654
CHD1	0.018	3203	88.27	133.93	1.51728	0.0654
SETDB1	0.0183	1023	28.57	40.86	1.43017	0.0654
SIN3AK20	0.0183	5967	161.47	245.29	1.51911	0.0654
NR2C2	0.0191	719	19.17	28.07	1.46427	0.0654
MTA3	0.0198	1320	34.3	58.64	1.70962	0.0654
TBP	0.0198	6020	162.83	248.64	1.52699	0.0654
REST	0.0202	4804	125.33	196	1.56387	0.0654
ELF1	0.0203	4706	128.43	190	1.47941	0.0654
PML	0.0203	4327	125.7	175.14	1.39332	0.0654
ELK4	0.0203	1796	50.43	70.64	1.40075	0.0654
STAT2	0.0207	447	11.93	19.79	1.65884	0.0654
ATF3	0.0211	1863	50.77	78.79	1.5519	0.0654
BHLHE40	0.0212	2816	72.37	121.07	1.67293	0.0654
MXI1	0.0219	5598	152.67	230.14	1.50743	0.0654
TCF12	0.022	2862	69.03	124.21	1.79936	0.0654
SIN3A	0.0222	5422	150.37	215.07	1.43027	0.0654
ATF1	0.0227	1118	32.73	45.43	1.38802	0.0656
RUNX3	0.024	3080	79.97	136.71	1.70952	0.068
NFYA	0.0255	1516	43.47	57.79	1.32942	0.0695
EGR1	0.0256	3191	88	130.86	1.48705	0.0695
PHF8	0.0261	4981	143.4	191.5	1.33543	0.0695
MAZ	0.0262	6027	162.8	249	1.52948	0.0695
SP4	0.0291	2019	54.7	78.43	1.43382	0.0752
ZNF263	0.0295	2767	69.03	118.36	1.71462	0.0752
SP1	0.0304	3698	99.13	152.79	1.54131	0.0752
SRF	0.0311	1181	33.9	47.93	1.41386	0.0752
STAT5A	0.0313	1241	31.53	55.93	1.77387	0.0752
MYC	0.0314	7418	192.6	316.36	1.64258	0.0752
CCNT2	0.0317	3030	84.5	112.86	1.33562	0.0752
MEF2A	0.0324	845	21.57	37.29	1.72879	0.0757
CBX3	0.0339	1954	55.4	81.21	1.46588	0.0769
SP2	0.0343	986	28.4	36.64	1.29014	0.0769
MBD4	0.0343	537	13.47	22.64	1.68077	0.0769
KDM5B	0.0352	3570	105.03	137.5	1.30915	0.0777
SAP30	0.0385	2326	66.3	89.14	1.34449	0.081
ELK1	0.0388	2096	59.37	79.57	1.34024	0.081
BRF2	0.0396	9	0.13	0.5	3.84615	0.081
SMARCC1	0.0404	988	23.47	42.71	1.81977	0.081
RCOR1	0.0404	3453	88.5	146.64	1.65695	0.081
ZEB1	0.0405	623	16.6	23.71	1.42831	0.081
USF2	0.0408	1540	41.7	67	1.60671	0.081
TFAP2C	0.0408	2217	60.2	94.79	1.57458	0.081
BCL3	0.0416	1468	36.3	64.86	1.78678	0.0817
MAX	0.0428	7557	197.4	317.5	1.60841	0.082
MYBL2	0.0428	2470	66.8	98.21	1.47021	0.082
RPC155	0.0439	91	3.87	5.93	1.5323	0.0831
ATF2	0.0449	2394	63.07	102.79	1.62978	0.0836
USF1	0.0459	2758	71.3	116.71	1.63689	0.0836
SMC3	0.0462	1944	48.6	90.64	1.86502	0.0836
CTCFL	0.0463	523	13.3	22	1.65414	0.0836
KAP1	0.0471	2362	61.1	97.21	1.591	0.0836
SMARCB1	0.0475	1865	48.17	75.43	1.56591	0.0836
NR3C1	0.0479	1276	29.7	57.79	1.94579	0.0836
SMARCA4	0.0503	340	8.63	15.57	1.80417	0.087
GTF3C2	0.0523	139	3.97	7.5	1.88917	0.0894
SIX5	0.0535	1643	46.2	63.64	1.37749	0.0905
THAP1	0.0559	666	19.17	25.07	1.30777	0.0936
ZKSCAN1	0.0601	555	16.8	21.79	1.29702	0.0986
MEF2C	0.0601	428	10.43	19.14	1.83509	0.0986
TRIM28	0.0608	983	26.77	38.93	1.45424	0.0986
IRF1	0.0641	3674	108.33	140.71	1.2989	0.103
STAT1	0.0653	1988	57.23	83.5	1.45902	0.1039
NFIC	0.0693	2795	71.77	121.07	1.68692	0.1091
TEAD4	0.0702	2245	59.8	99.29	1.66037	0.1094
CTCF	0.0709	5489	134.93	242.43	1.79671	0.1094
RDBP	0.0717	120	3.23	4.5	1.39319	0.1096
KDM5A	0.0749	441	11.7	17.07	1.45897	0.1129
TFAP2A	0.0753	1730	47.6	72.5	1.52311	0.1129
IRF4	0.0768	809	20.63	37.43	1.81435	0.1139
NR2F2	0.0773	991	24.83	41.57	1.67418	0.1139
RAD21	0.0818	2698	62.23	120.29	1.93299	0.1183
RXRA	0.0824	747	17	33.64	1.97882	0.1183
POLR2A	0.0826	13346	326.53	590.86	1.80951	0.1183
BRCA1	0.0871	1332	40.6	51.29	1.2633	0.1226
NFATC1	0.0871	871	22.4	39.57	1.76652	0.1226
WRNIP1	0.0905	1459	39.23	62.64	1.59674	0.1263
GATA3	0.0973	1101	24.83	48.5	1.95328	0.1345
GATA1	0.105	1617	43.8	64	1.46119	0.1439
EP300	0.109	4387	104.77	198	1.88985	0.1476
FOXA1	0.117	1870	44.1	83.5	1.89342	0.1572
JUND	0.119	4081	101.13	177.21	1.7523	0.1587
STAT3	0.126	1890	45.13	89.5	1.98316	0.1669
SPI1	0.127	1566	42.27	64.57	1.52756	0.1672
IRF3	0.129	598	19.17	21.93	1.14397	0.1681
SIRT6	0.142	129	3.5	5.14	1.46857	0.1833
TAL1	0.144	503	12.13	22.57	1.86068	0.1833
CEBPB	0.144	2937	67.93	138.14	2.03356	0.1833
FOSL1	0.148	342	6.97	17.57	2.5208	0.1859
FOXA2	0.148	738	16.93	34.14	2.01654	0.1859
NANOG	0.16	173	4.47	6.71	1.50112	0.1982
HDAC8	0.167	269	7.3	11	1.50685	0.2055
GTF2B	0.179	763	22.37	27.14	1.21323	0.2172
BCL11A	0.179	432	11.27	24.64	2.18634	0.2172
ESR1	0.196	559	11.13	26.14	2.34861	0.2366
ESRRA	0.207	65	1.47	3.07	2.08844	0.2478
SREBP1	0.22	695	20.47	23.86	1.16561	0.2616
JUN	0.235	1468	33.3	70.21	2.10841	0.2751
HNF4A	0.235	714	16.3	32.07	1.96748	0.2751
SMARCC2	0.252	407	11.23	15.36	1.36776	0.2927
JUNB	0.257	620	14.8	28.64	1.93514	0.2957
FOS	0.267	2635	60.6	119.71	1.97541	0.305
HDAC6	0.269	90	3.13	3.29	1.05112	0.305
PRDM1	0.272	123	3	4.93	1.64333	0.3072
FOSL2	0.281	1502	33.77	66.86	1.97986	0.3142
GATA2	0.308	1601	37.4	72.86	1.94813	0.3428
EBF1	0.321	1615	40.17	73.21	1.8225	0.3544
MAFF	0.328	591	14.1	26.36	1.8695	0.3593
MAFK	0.345	1114	26.27	50.86	1.93605	0.3761
IKZF1	0.381	234	4.4	12.86	2.92273	0.412
ZNF217	0.399	197	3.93	9.57	2.43511	0.429
BATF	0.443	483	9.27	25.21	2.71953	0.4732
ZNF274	0.479	99	2.77	3.93	1.41877	0.5074
FAM48A	0.493	42	1.27	1.36	1.07087	0.5193
POU5F1	0.508	70	1.87	2.43	1.29947	0.5309
HSF1	0.515	148	4.03	5.14	1.27543	0.5348
PPARGC1A	0.525	140	4.6	4.86	1.05652	0.5418
GRp20	0.571	189	5.9	6.71	1.13729	0.5853
HNF4G	0.589	632	14.57	26.43	1.814	0.6006
BRF1	0.598	14	1.67	1.86	1.11377	0.6061
POLR3G	0.683	24	2.6	3	1.15385	0.6873
BDP1	0.754	18	1.33	1.36	1.02256	0.7536

## Sheet: Table S2
KEGG ID	p_SKAT.O	n_cpgs	epimut_score ID	epimut_score NO ID	fdr	Pathway_Name
hsa03060	0.00315	37	0.87	2.21	0.5744	Protein export - Homo sapiens (human)		p_SKAT.O:	nominal SKAT-O p-value
hsa04110	0.00386	260	5.5	12.79	0.5744	Cell cycle - Homo sapiens (human)		n_cpgs:	number of CpGs mapping the TFBS
hsa04142	0.00481	162	2.63	7.86	0.5744	Lysosome - Homo sapiens (human)		epimut_score ID	SKAT epimutation score in ID
hsa00910	0.00871	4	0.03	0.21	0.7798	Nitrogen metabolism - Homo sapiens (human)		epimut_score NO ID	SKAT epimutation score in NO ID
hsa00630	0.0151	25	0.2	1.36	0.8122	Glyoxylate and dicarboxylate metabolism - Homo sapiens (human)		fdr:	False Discovery Rate adjusted p
hsa00220	0.0204	14	0.23	0.64	0.8122	Arginine biosynthesis - Homo sapiens (human)		Pathway_Name:	Kegg pathway name
hsa03013	0.023	109	1.93	5.43	0.8122	Nucleocytoplasmic transport - Homo sapiens (human)
hsa00520	0.0252	55	0.93	2.71	0.8122	Amino sugar and nucleotide sugar metabolism - Homo sapiens (human)
hsa00450	0.0267	21	0.3	1.5	0.8122	Selenocompound metabolism - Homo sapiens (human)
hsa00970	0.0296	56	1.13	2.86	0.8122	Aminoacyl-tRNA biosynthesis - Homo sapiens (human)
hsa03420	0.0319	78	1.7	3.93	0.8122	Nucleotide excision repair - Homo sapiens (human)
hsa04120	0.0348	187	4.23	9.07	0.8122	Ubiquitin mediated proteolysis - Homo sapiens (human)
hsa00920	0.0472	5	0.03	0.5	0.8122	Sulfur metabolism - Homo sapiens (human)
hsa00510	0.048	75	1.17	3.86	0.8122	N-Glycan biosynthesis - Homo sapiens (human)
hsa03250	0.0611	64	1.4	3.21	0.8122	Viral life cycle - HIV-1 - Homo sapiens (human)
hsa03266	0.0714	13	0.13	0.93	0.8122	Virion - Herpesvirus - Homo sapiens (human)
hsa00620	0.0717	35	1.03	1.79	0.8122	Pyruvate metabolism - Homo sapiens (human)
hsa01524	0.079	50	1.3	2.57	0.8122	Platinum drug resistance - Homo sapiens (human)
hsa01250	0.0824	47	0.7	2.21	0.8122	Biosynthesis of nucleotide sugars - Homo sapiens (human)
hsa03020	0.0926	52	1.03	3.07	0.8122	RNA polymerase - Homo sapiens (human)
hsa00061	0.102	29	0.43	1.5	0.8122	Fatty acid biosynthesis - Homo sapiens (human)
hsa00531	0.102	25	0.4	1.29	0.8122	Glycosaminoglycan degradation - Homo sapiens (human)
hsa00250	0.109	41	0.6	2	0.8122	Alanine, aspartate and glutamate metabolism - Homo sapiens (human)
hsa04964	0.113	27	0.23	1.86	0.8122	Proximal tubule bicarbonate reclamation - Homo sapiens (human)
hsa00603	0.113	24	0.47	1	0.8122	Glycosphingolipid biosynthesis - globo and isoglobo series - Homo sapiens (human)
hsa05168	0.114	635	16.1	28.71	0.8122	Herpes simplex virus 1 infection - Homo sapiens (human)
hsa04950	0.114	32	0.57	1.79	0.8122	Maturity onset diabetes of the young - Homo sapiens (human)
hsa03460	0.116	47	1.43	2.29	0.8122	Fanconi anemia pathway - Homo sapiens (human)
hsa04614	0.118	20	0.13	1.36	0.8122	Renin-angiotensin system - Homo sapiens (human)
hsa05017	0.121	250	4.67	12.14	0.8122	Spinocerebellar ataxia - Homo sapiens (human)
hsa01200	0.131	114	1.87	5.57	0.8122	Carbon metabolism - Homo sapiens (human)
hsa00280	0.135	86	2.37	4.64	0.8122	Valine, leucine and isoleucine degradation - Homo sapiens (human)
hsa05010	0.139	465	9.7	21.86	0.8122	Alzheimer disease - Homo sapiens (human)
hsa00604	0.14	36	0.33	2.43	0.8122	Glycosphingolipid biosynthesis - ganglio series - Homo sapiens (human)
hsa03022	0.144	36	0.67	1.64	0.8122	Basal transcription factors - Homo sapiens (human)
hsa04613	0.145	214	4.33	9.93	0.8122	Neutrophil extracellular trap formation - Homo sapiens (human)
hsa00601	0.156	46	1.03	2	0.8122	Glycosphingolipid biosynthesis - lacto and neolacto series - Homo sapiens (human)
hsa03015	0.156	126	2.4	5.93	0.8122	mRNA surveillance pathway - Homo sapiens (human)
hsa04145	0.16	243	5.8	12.21	0.8122	Phagosome - Homo sapiens (human)
hsa00190	0.167	113	2.87	4.57	0.8122	Oxidative phosphorylation - Homo sapiens (human)
hsa04979	0.169	61	1	3	0.8122	Cholesterol metabolism - Homo sapiens (human)
hsa00561	0.172	121	2.37	7.07	0.8122	Glycerolipid metabolism - Homo sapiens (human)
hsa05012	0.174	319	7.07	15	0.8122	Parkinson disease - Homo sapiens (human)
hsa04710	0.177	56	0.87	2.79	0.8122	Circadian rhythm - Homo sapiens (human)
hsa03008	0.18	68	1.8	3.36	0.8122	Ribosome biogenesis in eukaryotes - Homo sapiens (human)
hsa03083	0.18	175	3.4	8.57	0.8122	Polycomb repressive complex - Homo sapiens (human)
hsa05203	0.185	378	7.9	18.21	0.8122	Viral carcinogenesis - Homo sapiens (human)
hsa00270	0.185	49	0.97	2.64	0.8122	Cysteine and methionine metabolism - Homo sapiens (human)
hsa04122	0.188	6	0.2	0.21	0.8122	Sulfur relay system - Homo sapiens (human)
hsa03440	0.193	41	0.9	1.64	0.8122	Homologous recombination - Homo sapiens (human)
hsa03010	0.198	109	2.73	5	0.8122	Ribosome - Homo sapiens (human)
hsa03430	0.201	18	0.4	0.57	0.8122	Mismatch repair - Homo sapiens (human)
hsa04216	0.202	53	0.87	2.57	0.8122	Ferroptosis - Homo sapiens (human)
hsa01230	0.207	61	1.13	2.86	0.8122	Biosynthesis of amino acids - Homo sapiens (human)
hsa03050	0.209	57	1.07	2.5	0.8122	Proteasome - Homo sapiens (human)
hsa04137	0.21	113	2.37	6.07	0.8122	Mitophagy - animal - Homo sapiens (human)
hsa04932	0.211	161	3.27	7.29	0.8122	Non-alcoholic fatty liver disease - Homo sapiens (human)
hsa05132	0.215	331	6.43	15.43	0.8122	Salmonella infection - Homo sapiens (human)
hsa05202	0.218	270	4.3	15.29	0.8122	Transcriptional misregulation in cancer - Homo sapiens (human)
hsa05014	0.226	449	10.4	20.43	0.8122	Amyotrophic lateral sclerosis - Homo sapiens (human)
hsa00562	0.227	132	2.57	6.36	0.8122	Inositol phosphate metabolism - Homo sapiens (human)
hsa04612	0.236	169	4.17	8.71	0.8122	Antigen processing and presentation - Homo sapiens (human)
hsa03267	0.239	3	0	0.21	0.8122	Virion - Adenovirus - Homo sapiens (human)
hsa05020	0.244	359	7.27	16.64	0.8122	Prion disease - Homo sapiens (human)
hsa00400	0.244	4	0.07	0.29	0.8122	Phenylalanine, tyrosine and tryptophan biosynthesis - Homo sapiens (human)
hsa04672	0.26	96	2.7	5.64	0.8122	Intestinal immune network for IgA production - Homo sapiens (human)
hsa00790	0.264	31	0.67	1.86	0.8122	Folate biosynthesis - Homo sapiens (human)
hsa04114	0.267	295	5.57	15.57	0.8122	Oocyte meiosis - Homo sapiens (human)
hsa04141	0.271	206	4.33	9.43	0.8122	Protein processing in endoplasmic reticulum - Homo sapiens (human)
hsa04070	0.274	198	3.93	9.43	0.8122	Phosphatidylinositol signaling system - Homo sapiens (human)
hsa05322	0.275	150	3.77	7.79	0.8122	Systemic lupus erythematosus - Homo sapiens (human)
hsa00030	0.276	33	0.7	1.29	0.8122	Pentose phosphate pathway - Homo sapiens (human)
hsa01212	0.278	101	1.53	4.79	0.8122	Fatty acid metabolism - Homo sapiens (human)
hsa04530	0.281	336	5.5	18.36	0.8122	Tight junction - Homo sapiens (human)
hsa02010	0.283	63	0.83	3.21	0.8122	ABC transporters - Homo sapiens (human)
hsa05225	0.285	269	5.03	12.93	0.8122	Hepatocellular carcinoma - Homo sapiens (human)
hsa05223	0.285	100	2.17	4.07	0.8122	Non-small cell lung cancer - Homo sapiens (human)
hsa00980	0.285	93	2.43	4.79	0.8122	Metabolism of xenobiotics by cytochrome P450 - Homo sapiens (human)
hsa04130	0.289	39	0.83	1.93	0.8122	SNARE interactions in vesicular transport - Homo sapiens (human)
hsa03082	0.29	114	2.63	4.86	0.8122	ATP-dependent chromatin remodeling - Homo sapiens (human)
hsa04152	0.291	245	4.63	11.43	0.8122	AMPK signaling pathway - Homo sapiens (human)
hsa04136	0.296	73	1.57	2.93	0.8122	Autophagy - other - Homo sapiens (human)
hsa04390	0.296	419	7.23	22.5	0.8122	Hippo signaling pathway - Homo sapiens (human)
hsa01240	0.299	165	3.43	7.07	0.8122	Biosynthesis of cofactors - Homo sapiens (human)
hsa05110	0.308	78	1	4.21	0.8122	Vibrio cholerae infection - Homo sapiens (human)
hsa00100	0.311	34	0.83	1.71	0.8122	Steroid biosynthesis - Homo sapiens (human)
hsa04914	0.313	232	4.03	11.5	0.8122	Progesterone-mediated oocyte maturation - Homo sapiens (human)
hsa05216	0.314	61	1.3	2.64	0.8122	Thyroid cancer - Homo sapiens (human)
hsa03030	0.317	40	1.07	1.36	0.8122	DNA replication - Homo sapiens (human)
hsa05217	0.319	142	2.53	7.07	0.8122	Basal cell carcinoma - Homo sapiens (human)
hsa04150	0.321	277	5.17	13.5	0.8122	mTOR signaling pathway - Homo sapiens (human)
hsa05213	0.321	99	1.93	4.64	0.8122	Endometrial cancer - Homo sapiens (human)
hsa04960	0.324	69	0.93	3.86	0.8122	Aldosterone-regulated sodium reabsorption - Homo sapiens (human)
hsa05323	0.326	146	3.47	7.36	0.8122	Rheumatoid arthritis - Homo sapiens (human)
hsa04218	0.331	280	5.5	13.43	0.8122	Cellular senescence - Homo sapiens (human)
hsa00053	0.332	18	0.37	0.79	0.8122	Ascorbate and aldarate metabolism - Homo sapiens (human)
hsa00051	0.34	42	0.93	1.86	0.8122	Fructose and mannose metabolism - Homo sapiens (human)
hsa04215	0.341	32	0.77	1.71	0.8122	Apoptosis - multiple species - Homo sapiens (human)
hsa04213	0.342	140	2.3	6.79	0.8122	Longevity regulating pathway - multiple species - Homo sapiens (human)
hsa04975	0.357	45	0.63	2.64	0.8122	Fat digestion and absorption - Homo sapiens (human)
hsa04144	0.359	558	10.4	27	0.8122	Endocytosis - Homo sapiens (human)
hsa04962	0.36	81	1.3	4.14	0.8122	Vasopressin-regulated water reabsorption - Homo sapiens (human)
hsa04211	0.361	196	3.2	9.57	0.8122	Longevity regulating pathway - Homo sapiens (human)
hsa00040	0.362	20	0.37	0.71	0.8122	Pentose and glucuronate interconversions - Homo sapiens (human)
hsa05016	0.362	405	9.57	17.43	0.8122	Huntington disease - Homo sapiens (human)
hsa05022	0.365	671	14.77	31.5	0.8122	Pathways of neurodegeneration - multiple diseases - Homo sapiens (human)
hsa00640	0.366	66	1.37	2.86	0.8122	Propanoate metabolism - Homo sapiens (human)
hsa05100	0.369	89	1.93	3.79	0.8122	Bacterial invasion of epithelial cells - Homo sapiens (human)
hsa05131	0.373	296	5.8	14	0.8122	Shigellosis - Homo sapiens (human)
hsa05220	0.374	124	1.83	6.43	0.8122	Chronic myeloid leukemia - Homo sapiens (human)
hsa01100	0.39	2205	42.4	108.5	0.8122	Metabolic pathways - Homo sapiens (human)
hsa05212	0.398	88	1.67	3.93	0.8122	Pancreatic cancer - Homo sapiens (human)
hsa00563	0.401	29	0.63	1.14	0.8122	Glycosylphosphatidylinositol (GPI)-anchor biosynthesis - Homo sapiens (human)
hsa00062	0.405	51	0.73	2.36	0.8122	Fatty acid elongation - Homo sapiens (human)
hsa04140	0.406	237	4.77	10.07	0.8122	Autophagy - animal - Homo sapiens (human)
hsa04730	0.409	135	2.97	7.43	0.8122	Long-term depression - Homo sapiens (human)
hsa04670	0.411	176	2.4	8.86	0.8122	Leukocyte transendothelial migration - Homo sapiens (human)
hsa00532	0.412	31	0.47	1.5	0.8122	Glycosaminoglycan biosynthesis - chondroitin sulfate / dermatan sulfate - Homo sapiens (human)
hsa05143	0.412	23	0.27	1.21	0.8122	African trypanosomiasis - Homo sapiens (human)
hsa04924	0.413	173	2.1	10.29	0.8122	Renin secretion - Homo sapiens (human)
hsa00982	0.413	48	1.03	2.57	0.8122	Drug metabolism - cytochrome P450 - Homo sapiens (human)
hsa05340	0.415	27	0.7	1.79	0.8122	Primary immunodeficiency - Homo sapiens (human)
hsa04210	0.417	210	3.83	10.79	0.8122	Apoptosis - Homo sapiens (human)
hsa05169	0.418	363	8.87	17.5	0.8122	Epstein-Barr virus infection - Homo sapiens (human)
hsa05226	0.418	279	5	13.86	0.8122	Gastric cancer - Homo sapiens (human)
hsa04744	0.419	41	0.83	2.29	0.8122	Phototransduction - Homo sapiens (human)
hsa03040	0.419	158	3.77	7.29	0.8122	Spliceosome - Homo sapiens (human)
hsa05410	0.42	198	2.2	11.93	0.8122	Hypertrophic cardiomyopathy - Homo sapiens (human)
hsa04071	0.422	202	3.3	10.57	0.8122	Sphingolipid signaling pathway - Homo sapiens (human)
hsa00533	0.422	32	0.57	1.57	0.8122	Glycosaminoglycan biosynthesis - keratan sulfate - Homo sapiens (human)
hsa04910	0.422	299	6.03	14.43	0.8122	Insulin signaling pathway - Homo sapiens (human)
hsa04146	0.427	91	1.53	4	0.8122	Peroxisome - Homo sapiens (human)
hsa00830	0.428	87	2.03	4.71	0.8122	Retinol metabolism - Homo sapiens (human)
hsa05166	0.429	441	9.6	20.64	0.8122	Human T-cell leukemia virus 1 infection - Homo sapiens (human)
hsa05034	0.43	288	6.53	13.36	0.8122	Alcoholism - Homo sapiens (human)
hsa05160	0.43	203	4.17	9.29	0.8122	Hepatitis C - Homo sapiens (human)
hsa05134	0.434	67	1.5	2.64	0.8122	Legionellosis - Homo sapiens (human)
hsa05214	0.435	117	2.27	6.07	0.8122	Glioma - Homo sapiens (human)
hsa00010	0.435	65	1.53	3.64	0.8122	Glycolysis / Gluconeogenesis - Homo sapiens (human)
hsa04720	0.44	154	2.5	9.07	0.8122	Long-term potentiation - Homo sapiens (human)
hsa04068	0.44	190	3.23	9.21	0.8122	FoxO signaling pathway - Homo sapiens (human)
hsa04936	0.44	175	3.43	7.79	0.8122	Alcoholic liver disease - Homo sapiens (human)
hsa00260	0.442	29	0.7	1.29	0.8122	Glycine, serine and threonine metabolism - Homo sapiens (human)
hsa03260	0.446	5	0.07	0.21	0.8122	Virion - Human immunodeficiency virus - Homo sapiens (human)
hsa00350	0.446	15	0.13	1	0.8122	Tyrosine metabolism - Homo sapiens (human)
hsa05218	0.448	103	1.63	5.14	0.8122	Melanoma - Homo sapiens (human)
hsa00071	0.451	45	0.9	1.93	0.8122	Fatty acid degradation - Homo sapiens (human)
hsa05412	0.454	216	2.87	12.21	0.8122	Arrhythmogenic right ventricular cardiomyopathy - Homo sapiens (human)
hsa04934	0.454	373	6.17	19.86	0.8122	Cushing syndrome - Homo sapiens (human)
hsa05170	0.455	327	8.07	15.36	0.8122	Human immunodeficiency virus 1 infection - Homo sapiens (human)
hsa04721	0.457	151	3.2	7.21	0.8122	Synaptic vesicle cycle - Homo sapiens (human)
hsa05206	0.462	480	7.73	25.43	0.8122	MicroRNAs in cancer - Homo sapiens (human)
hsa04520	0.466	197	3.7	10.79	0.8122	Adherens junction - Homo sapiens (human)
hsa04650	0.472	226	4	11.29	0.8122	Natural killer cell mediated cytotoxicity - Homo sapiens (human)
hsa00670	0.476	16	0.33	0.64	0.8122	One carbon pool by folate - Homo sapiens (human)
hsa05208	0.477	260	6.13	11.57	0.8122	Chemical carcinogenesis - reactive oxygen species - Homo sapiens (human)
hsa00860	0.483	22	0.37	0.86	0.8122	Porphyrin metabolism - Homo sapiens (human)
hsa05211	0.492	90	1.13	4.79	0.8122	Renal cell carcinoma - Homo sapiens (human)
hsa04350	0.493	184	3.17	9.5	0.8122	TGF-beta signaling pathway - Homo sapiens (human)
hsa04966	0.493	33	0.73	0.93	0.8122	Collecting duct acid secretion - Homo sapiens (human)
hsa04330	0.494	171	3.03	8.64	0.8122	Notch signaling pathway - Homo sapiens (human)
hsa05210	0.495	118	1.93	5.86	0.8122	Colorectal cancer - Homo sapiens (human)
hsa04810	0.499	359	4.73	19.86	0.8122	Regulation of actin cytoskeleton - Homo sapiens (human)
hsa04820	0.501	514	6.93	29.5	0.8122	Cytoskeleton in muscle cells - Homo sapiens (human)
hsa04360	0.502	473	6.97	24.86	0.8122	Axon guidance - Homo sapiens (human)
hsa05164	0.504	211	5.57	9.71	0.8122	Influenza A - Homo sapiens (human)
hsa05224	0.507	287	4.7	14.07	0.8122	Breast cancer - Homo sapiens (human)
hsa04270	0.508	304	4.6	18.14	0.8122	Vascular smooth muscle contraction - Homo sapiens (human)
hsa03320	0.511	90	1.37	4.36	0.8122	PPAR signaling pathway - Homo sapiens (human)
hsa01232	0.511	93	2.1	4	0.8122	Nucleotide metabolism - Homo sapiens (human)
hsa05415	0.512	228	4.67	10.57	0.8122	Diabetic cardiomyopathy - Homo sapiens (human)
hsa04260	0.512	152	1.77	8.93	0.8122	Cardiac muscle contraction - Homo sapiens (human)
hsa04931	0.513	198	3.23	9.79	0.8122	Insulin resistance - Homo sapiens (human)
hsa04919	0.514	213	3.77	10.64	0.8122	Thyroid hormone signaling pathway - Homo sapiens (human)
hsa04340	0.514	116	2.23	6.14	0.8122	Hedgehog signaling pathway - Homo sapiens (human)
hsa04972	0.518	222	2.5	13.93	0.8122	Pancreatic secretion - Homo sapiens (human)
hsa04920	0.521	98	1.8	4.57	0.8122	Adipocytokine signaling pathway - Homo sapiens (human)
hsa05165	0.521	766	12.33	40.5	0.8122	Human papillomavirus infection - Homo sapiens (human)
hsa04370	0.522	45	1.03	1.64	0.8122	VEGF signaling pathway - Homo sapiens (human)
hsa00760	0.522	44	0.8	2.5	0.8122	Nicotinate and nicotinamide metabolism - Homo sapiens (human)
hsa05144	0.526	40	0.53	2.5	0.8122	Malaria - Homo sapiens (human)
hsa05235	0.526	111	2.5	4.86	0.8122	PD-L1 expression and PD-1 checkpoint pathway in cancer - Homo sapiens (human)
hsa05310	0.527	70	2	4.29	0.8122	Asthma - Homo sapiens (human)
hsa04935	0.531	220	3.33	11.79	0.8122	Growth hormone synthesis, secretion and action - Homo sapiens (human)
hsa04928	0.537	247	3.83	12.64	0.8122	Parathyroid hormone synthesis, secretion and action - Homo sapiens (human)
hsa00515	0.538	49	1.17	2.43	0.8122	Mannose type O-glycan biosynthesis - Homo sapiens (human)
hsa04666	0.539	129	1.93	6.29	0.8122	Fc gamma R-mediated phagocytosis - Homo sapiens (human)
hsa00750	0.539	8	0.4	0.07	0.8122	Vitamin B6 metabolism - Homo sapiens (human)
hsa05167	0.539	320	6.9	14.5	0.8122	Kaposi sarcoma-associated herpesvirus infection - Homo sapiens (human)
hsa04010	0.544	576	9	30.14	0.8122	MAPK signaling pathway - Homo sapiens (human)
hsa05332	0.544	112	2.93	5.86	0.8122	Graft-versus-host disease - Homo sapiens (human)
hsa04310	0.544	372	6.73	18	0.8122	Wnt signaling pathway - Homo sapiens (human)
hsa03018	0.545	90	1.83	3.86	0.8122	RNA degradation - Homo sapiens (human)
hsa04392	0.545	82	1.2	4.14	0.8122	Hippo signaling pathway - multiple species - Homo sapiens (human)
hsa00564	0.548	189	3.73	9.43	0.8122	Glycerophospholipid metabolism - Homo sapiens (human)
hsa04660	0.548	209	3.9	10.79	0.8122	T cell receptor signaling pathway - Homo sapiens (human)
hsa04540	0.549	144	1.97	8.14	0.8122	Gap junction - Homo sapiens (human)
hsa04020	0.552	559	8.37	29.93	0.8122	Calcium signaling pathway - Homo sapiens (human)
hsa04064	0.553	135	3	6.43	0.8122	NF-kappa B signaling pathway - Homo sapiens (human)
hsa05171	0.556	185	3.83	8.64	0.8122	Coronavirus disease - COVID-19 - Homo sapiens (human)
hsa05162	0.558	145	3.37	6.36	0.8122	Measles - Homo sapiens (human)
hsa05414	0.559	214	2.43	12.71	0.8122	Dilated cardiomyopathy - Homo sapiens (human)
hsa00120	0.561	22	0.37	1.07	0.8122	Primary bile acid biosynthesis - Homo sapiens (human)
hsa00310	0.562	220	2.97	12.43	0.8122	Lysine degradation - Homo sapiens (human)
hsa04022	0.563	397	5.37	21.86	0.8122	cGMP-PKG signaling pathway - Homo sapiens (human)
hsa04514	0.564	388	7.1	21.21	0.8122	Cell adhesion molecules - Homo sapiens (human)
hsa04927	0.566	192	2.5	10.86	0.8122	Cortisol synthesis and secretion - Homo sapiens (human)
hsa00130	0.567	13	0.33	0.43	0.8122	Ubiquinone and other terpenoid-quinone biosynthesis - Homo sapiens (human)
hsa04929	0.568	171	2.67	8.93	0.8122	GnRH secretion - Homo sapiens (human)
hsa04930	0.571	144	2.47	7.86	0.8122	Type II diabetes mellitus - Homo sapiens (human)
hsa04917	0.572	104	2.37	5.14	0.8122	Prolactin signaling pathway - Homo sapiens (human)
hsa01040	0.572	51	0.7	2.43	0.8122	Biosynthesis of unsaturated fatty acids - Homo sapiens (human)
hsa04550	0.572	249	4.6	12.21	0.8122	Signaling pathways regulating pluripotency of stem cells - Homo sapiens (human)
hsa00480	0.574	68	1.73	2.93	0.8122	Glutathione metabolism - Homo sapiens (human)
hsa04925	0.574	270	3.73	15.43	0.8122	Aldosterone synthesis and secretion - Homo sapiens (human)
hsa04510	0.574	438	5.6	24.86	0.8122	Focal adhesion - Homo sapiens (human)
hsa05200	0.575	927	14.93	48.79	0.8122	Pathways in cancer - Homo sapiens (human)
hsa04728	0.576	280	6.27	14	0.8122	Dopaminergic synapse - Homo sapiens (human)
hsa05031	0.578	142	2.23	7.5	0.8122	Amphetamine addiction - Homo sapiens (human)
hsa04380	0.58	220	3.87	10.86	0.8122	Osteoclast differentiation - Homo sapiens (human)
hsa04913	0.58	106	1.87	5.29	0.8122	Ovarian steroidogenesis - Homo sapiens (human)
hsa04024	0.581	480	6.87	25.71	0.8122	cAMP signaling pathway - Homo sapiens (human)
hsa00565	0.591	64	1.2	3.43	0.8122	Ether lipid metabolism - Homo sapiens (human)
hsa05163	0.595	397	8.6	19.5	0.8122	Human cytomegalovirus infection - Homo sapiens (human)
hsa00983	0.597	61	1.67	3	0.8122	Drug metabolism - other enzymes - Homo sapiens (human)
hsa04014	0.599	423	6.53	21.71	0.8122	Ras signaling pathway - Homo sapiens (human)
hsa05320	0.6	115	3.2	6.14	0.8122	Autoimmune thyroid disease - Homo sapiens (human)
hsa04080	0.608	528	7.53	29.07	0.8122	Neuroactive ligand-receptor interaction - Homo sapiens (human)
hsa04148	0.609	297	5.37	14.71	0.8122	Efferocytosis - Homo sapiens (human)
hsa00330	0.611	34	0.67	1.79	0.8122	Arginine and proline metabolism - Homo sapiens (human)
hsa04978	0.614	112	1.13	6.64	0.8122	Mineral absorption - Homo sapiens (human)
hsa05321	0.614	128	3.17	6.29	0.8122	Inflammatory bowel disease - Homo sapiens (human)
hsa00600	0.614	59	0.9	3.07	0.8122	Sphingolipid metabolism - Homo sapiens (human)
hsa04659	0.615	190	4.6	8.86	0.8122	Th17 cell differentiation - Homo sapiens (human)
hsa04814	0.616	380	7.27	19.43	0.8122	Motor proteins - Homo sapiens (human)
hsa04261	0.621	373	5.03	21	0.8122	Adrenergic signaling in cardiomyocytes - Homo sapiens (human)
hsa05152	0.622	228	5.8	11.21	0.8122	Tuberculosis - Homo sapiens (human)
hsa04976	0.622	122	1.43	7	0.8122	Bile secretion - Homo sapiens (human)
hsa04668	0.623	173	3.27	8.21	0.8122	TNF signaling pathway - Homo sapiens (human)
hsa04714	0.626	458	7.77	22.07	0.8122	Thermogenesis - Homo sapiens (human)
hsa05222	0.627	138	2.53	6.79	0.8122	Small cell lung cancer - Homo sapiens (human)
hsa00340	0.627	18	0.27	1.07	0.8122	Histidine metabolism - Homo sapiens (human)
hsa05231	0.629	150	2.13	7.43	0.8122	Choline metabolism in cancer - Homo sapiens (human)
hsa00230	0.629	215	3.73	10.29	0.8122	Purine metabolism - Homo sapiens (human)
hsa04060	0.63	353	5.7	18.36	0.8122	Cytokine-cytokine receptor interaction - Homo sapiens (human)
hsa04512	0.631	256	3	15.14	0.8122	ECM-receptor interaction - Homo sapiens (human)
hsa01210	0.631	36	0.83	1.71	0.8122	2-Oxocarboxylic acid metabolism - Homo sapiens (human)
hsa00140	0.634	78	1.83	3.71	0.8122	Steroid hormone biosynthesis - Homo sapiens (human)
hsa04961	0.637	118	1.87	6.21	0.8122	Endocrine and other factor-regulated calcium reabsorption - Homo sapiens (human)
hsa04625	0.637	157	3.23	8.07	0.8122	C-type lectin receptor signaling pathway - Homo sapiens (human)
hsa00590	0.637	90	1.7	4.07	0.8122	Arachidonic acid metabolism - Homo sapiens (human)
hsa04072	0.639	293	4.07	14.57	0.8122	Phospholipase D signaling pathway - Homo sapiens (human)
hsa05205	0.639	265	4.97	13.93	0.8122	Proteoglycans in cancer - Homo sapiens (human)
hsa00360	0.639	10	0.1	0.64	0.8122	Phenylalanine metabolism - Homo sapiens (human)
hsa05416	0.642	175	4.63	8.43	0.8122	Viral myocarditis - Homo sapiens (human)
hsa04066	0.643	133	2.97	6.43	0.8122	HIF-1 signaling pathway - Homo sapiens (human)
hsa05330	0.643	114	3.2	6	0.8122	Allograft rejection - Homo sapiens (human)
hsa04621	0.643	236	4.5	10.71	0.8122	NOD-like receptor signaling pathway - Homo sapiens (human)
hsa04015	0.643	428	6.73	23.14	0.8122	Rap1 signaling pathway - Homo sapiens (human)
hsa04610	0.645	72	1.17	3.79	0.8122	Complement and coagulation cascades - Homo sapiens (human)
hsa05161	0.646	219	4.27	9.14	0.8122	Hepatitis B - Homo sapiens (human)
hsa05418	0.647	147	2.57	7.29	0.8122	Fluid shear stress and atherosclerosis - Homo sapiens (human)
hsa04742	0.65	188	2.13	10.64	0.8122	Taste transduction - Homo sapiens (human)
hsa04115	0.65	118	3.03	5.14	0.8122	p53 signaling pathway - Homo sapiens (human)
hsa04713	0.65	267	5.1	14.57	0.8122	Circadian entrainment - Homo sapiens (human)
hsa04151	0.651	704	10.53	37.07	0.8122	PI3K-Akt signaling pathway - Homo sapiens (human)
hsa04918	0.652	142	2.1	7.29	0.8122	Thyroid hormone synthesis - Homo sapiens (human)
hsa04724	0.653	298	5.2	15.36	0.8122	Glutamatergic synapse - Homo sapiens (human)
hsa05417	0.653	285	6.43	12.71	0.8122	Lipid and atherosclerosis - Homo sapiens (human)
hsa05120	0.655	76	1.17	3.36	0.8122	Epithelial cell signaling in Helicobacter pylori infection - Homo sapiens (human)
hsa04973	0.656	49	0.7	2.71	0.8122	Carbohydrate digestion and absorption - Homo sapiens (human)
hsa04726	0.656	200	4.67	9.71	0.8122	Serotonergic synapse - Homo sapiens (human)
hsa04371	0.656	294	5.33	15.57	0.8122	Apelin signaling pathway - Homo sapiens (human)
hsa04971	0.662	190	2.83	10.93	0.8122	Gastric acid secretion - Homo sapiens (human)
hsa05142	0.662	148	3.57	6.79	0.8122	Chagas disease - Homo sapiens (human)
hsa04923	0.664	104	1.43	5.36	0.8122	Regulation of lipolysis in adipocytes - Homo sapiens (human)
hsa05221	0.664	109	2.37	5.21	0.8122	Acute myeloid leukemia - Homo sapiens (human)
hsa05215	0.666	176	3.17	8.79	0.8122	Prostate cancer - Homo sapiens (human)
hsa04922	0.668	161	3.87	8.14	0.8122	Glucagon signaling pathway - Homo sapiens (human)
hsa04640	0.669	121	3.2	6.71	0.8122	Hematopoietic cell lineage - Homo sapiens (human)
hsa05140	0.669	107	2.93	5.14	0.8122	Leishmaniasis - Homo sapiens (human)
hsa04974	0.669	327	4.93	18.07	0.8122	Protein digestion and absorption - Homo sapiens (human)
hsa04970	0.671	188	2.37	11.07	0.8122	Salivary secretion - Homo sapiens (human)
hsa05219	0.671	43	1.03	1.93	0.8122	Bladder cancer - Homo sapiens (human)
hsa00513	0.675	55	1.2	2.43	0.8122	Various types of N-glycan biosynthesis - Homo sapiens (human)
hsa04061	0.679	122	1.5	6.43	0.8122	Viral protein interaction with cytokine and cytokine receptor - Homo sapiens (human)
hsa05145	0.68	199	5.67	9.36	0.8122	Toxoplasmosis - Homo sapiens (human)
hsa04912	0.683	187	3.2	9.93	0.8122	GnRH signaling pathway - Homo sapiens (human)
hsa05135	0.686	235	4.5	10.71	0.8122	Yersinia infection - Homo sapiens (human)
hsa00020	0.688	27	0.63	1.14	0.8122	Citrate cycle (TCA cycle) - Homo sapiens (human)
hsa00534	0.689	34	0.63	1.36	0.8122	Glycosaminoglycan biosynthesis - heparan sulfate / heparin - Homo sapiens (human)
hsa05130	0.69	295	4.97	14.14	0.8122	Pathogenic Escherichia coli infection - Homo sapiens (human)
hsa04933	0.69	163	2.47	8.5	0.8122	AGE-RAGE signaling pathway in diabetic complications - Homo sapiens (human)
hsa04658	0.693	206	4.63	9.71	0.8122	Th1 and Th2 cell differentiation - Homo sapiens (human)
hsa03271	0.694	1	0	0.07	0.8122	Virion - Rotavirus - Homo sapiens (human)
hsa00524	0.694	1	0	0.07	0.8122	Neomycin, kanamycin and gentamicin biosynthesis - Homo sapiens (human)
hsa04723	0.697	275	5.9	13.79	0.8122	Retrograde endocannabinoid signaling - Homo sapiens (human)
hsa03410	0.699	36	1.17	1.5	0.8122	Base excision repair - Homo sapiens (human)
hsa00512	0.701	94	1.7	4.5	0.8122	Mucin type O-glycan biosynthesis - Homo sapiens (human)
hsa05150	0.703	133	2.97	8	0.8122	Staphylococcus aureus infection - Homo sapiens (human)
hsa00052	0.707	24	0.43	1.14	0.8122	Galactose metabolism - Homo sapiens (human)
hsa00240	0.709	67	1.7	2.93	0.8122	Pyrimidine metabolism - Homo sapiens (human)
hsa04062	0.71	331	5.33	16	0.8122	Chemokine signaling pathway - Homo sapiens (human)
hsa00290	0.711	8	0.13	0.36	0.8122	Valine, leucine and isoleucine biosynthesis - Homo sapiens (human)
hsa04940	0.713	248	5.6	12.14	0.8122	Type I diabetes mellitus - Homo sapiens (human)
hsa01521	0.713	105	1.57	5.29	0.8122	EGFR tyrosine kinase inhibitor resistance - Homo sapiens (human)
hsa04611	0.714	247	3.57	13.29	0.8122	Platelet activation - Homo sapiens (human)
hsa04911	0.714	226	2.8	12.79	0.8122	Insulin secretion - Homo sapiens (human)
hsa04012	0.714	119	2.3	5.64	0.8122	ErbB signaling pathway - Homo sapiens (human)
hsa05204	0.715	79	2.5	3.79	0.8122	Chemical carcinogenesis - DNA adducts - Homo sapiens (human)
hsa00440	0.716	1	0.03	0	0.8122	Phosphonate and phosphinate metabolism - Homo sapiens (human)
hsa04727	0.719	224	4.7	11.07	0.8122	GABAergic synapse - Homo sapiens (human)
hsa04664	0.719	98	1.63	4.5	0.8122	Fc epsilon RI signaling pathway - Homo sapiens (human)
hsa00592	0.721	37	0.67	1.93	0.8122	alpha-Linolenic acid metabolism - Homo sapiens (human)
hsa01522	0.722	178	2.83	8.71	0.8122	Endocrine resistance - Homo sapiens (human)
hsa04915	0.722	266	5.27	14.29	0.8122	Estrogen signaling pathway - Homo sapiens (human)
hsa04921	0.725	338	6.87	17.93	0.8122	Oxytocin signaling pathway - Homo sapiens (human)
hsa05133	0.731	81	1.67	4	0.8122	Pertussis - Homo sapiens (human)
hsa00591	0.739	36	0.73	1.79	0.8122	Linoleic acid metabolism - Homo sapiens (human)
hsa04662	0.739	116	2.37	5.93	0.8122	B cell receptor signaling pathway - Homo sapiens (human)
hsa04916	0.74	211	5.13	10.36	0.8122	Melanogenesis - Homo sapiens (human)
hsa05207	0.741	342	6.47	16.14	0.8122	Chemical carcinogenesis - receptor activation - Homo sapiens (human)
hsa04722	0.741	211	4.03	10.57	0.8122	Neurotrophin signaling pathway - Homo sapiens (human)
hsa00511	0.742	17	0.27	0.86	0.8122	Other glycan degradation - Homo sapiens (human)
hsa04217	0.747	198	4.77	7.86	0.8122	Necroptosis - Homo sapiens (human)
hsa04740	0.749	285	4	15.79	0.8122	Olfactory transduction - Homo sapiens (human)
hsa00514	0.749	126	2.53	5.86	0.8122	Other types of O-glycan biosynthesis - Homo sapiens (human)
hsa00470	0.75	5	0.07	0.29	0.8122	D-Amino acid metabolism - Homo sapiens (human)
hsa04725	0.75	308	6.67	15.29	0.8122	Cholinergic synapse - Homo sapiens (human)
hsa00740	0.75	7	0.2	0.14	0.8122	Riboflavin metabolism - Homo sapiens (human)
hsa04750	0.751	187	3.2	10.07	0.8122	Inflammatory mediator regulation of TRP channels - Homo sapiens (human)
hsa05230	0.753	84	1.63	4.71	0.8122	Central carbon metabolism in cancer - Homo sapiens (human)
hsa03450	0.759	6	0.13	0.14	0.8145	Non-homologous end-joining - Homo sapiens (human)
hsa04657	0.76	95	1.4	4.5	0.8145	IL-17 signaling pathway - Homo sapiens (human)
hsa00785	0.765	19	0.57	0.86	0.8159	Lipoic acid metabolism - Homo sapiens (human)
hsa00430	0.766	23	0.5	0.93	0.8159	Taurine and hypotaurine metabolism - Homo sapiens (human)
hsa04623	0.775	81	2.17	3.64	0.8204	Cytosolic DNA-sensing pathway - Homo sapiens (human)
hsa04630	0.779	206	4.4	9.79	0.8204	JAK-STAT signaling pathway - Homo sapiens (human)
hsa05032	0.78	256	5.5	12.71	0.8204	Morphine addiction - Homo sapiens (human)
hsa00500	0.782	26	0.47	1.43	0.8204	Starch and sucrose metabolism - Homo sapiens (human)
hsa05146	0.782	114	1.83	5.5	0.8204	Amoebiasis - Homo sapiens (human)
hsa05030	0.785	100	1.47	4.36	0.8204	Cocaine addiction - Homo sapiens (human)
hsa00380	0.786	52	1.37	2.29	0.8204	Tryptophan metabolism - Homo sapiens (human)
hsa04620	0.812	117	4.3	5.07	0.8451	Toll-like receptor signaling pathway - Homo sapiens (human)
hsa00730	0.817	20	0.53	0.64	0.8481	Thiamine metabolism - Homo sapiens (human)
hsa04622	0.822	54	1.23	2.29	0.8503	RIG-I-like receptor signaling pathway - Homo sapiens (human)
hsa05033	0.83	110	2.43	4.93	0.8561	Nicotine addiction - Homo sapiens (human)
hsa00770	0.836	38	0.77	1.57	0.8598	Pantothenate and CoA biosynthesis - Homo sapiens (human)
hsa03264	0.843	5	0.1	0.14	0.8653	Virion - Flavivirus - Homo sapiens (human)
hsa04980	0.849	18	0.4	0.64	0.8661	Cobalamin transport and metabolism - Homo sapiens (human)
hsa00780	0.849	3	0.1	0.21	0.8661	Biotin metabolism - Homo sapiens (human)
hsa04977	0.852	25	0.47	1.07	0.8661	Vitamin digestion and absorption - Homo sapiens (human)
hsa00650	0.857	46	1	1.86	0.8689	Butanoate metabolism - Homo sapiens (human)
hsa01523	0.869	29	0.6	0.93	0.8785	Antifolate resistance - Homo sapiens (human)
hsa00232	0.878	4	0.07	0.14	0.885	Caffeine metabolism - Homo sapiens (human)
hsa00900	0.881	23	0.53	0.64	0.8857	Terpenoid backbone biosynthesis - Homo sapiens (human)
hsa03265	0.886	6	0.1	0.21	0.8886	Virion - Ebolavirus, Lyssavirus and Morbillivirus - Homo sapiens (human)
hsa00410	0.89	57	1.17	2.21	0.8903	beta-Alanine metabolism - Homo sapiens (human)

## Sheet: Table S3
	Model	TN	FP	FN	TP	F1	accuracy	precision	recall	AP
TFBS analysis	Elastic Net	23	7	7	7	0.68	0.68	0.68	0.68	0.67
	XGBoost	28	2	9	5	0.72	0.75	0.74	0.75	0.60
KEGG analysis	Elastic Net	25	5	7	7	0.72	0.73	0.72	0.73	0.60
	XGBoost	26	4	8	6	0.71	0.73	0.71	0.73	0.64
Average performances from 5-fold CV		TN: True Negatives	FP: False Positives	FN: False Negatives	TP: True Positives	F1 or F-score				Average Precision

## Sheet: Table S4
TFBS	Feature Importance		Elastic Net results
KDM5A	1.0727		Feature Importance: weight in the Elastic Net Classification model
NFE2	0.9742
STAT5A	0.8023
TCF3	0.7673
STAT2	0.7024
BCLAF1	0.7006
SMARCA4	0.6629
HDAC2	0.6241
RPC155	0.6215
FOSL1	0.5207
EZH2	0.5198
MTA3	0.4737
BCL11A	0.4512
PAX5	0.4206
ZNF143	0.4194
RDBP	0.3939
NR2F2	0.3397
TCF12	0.3186
JUN	0.3101
USF2	0.3049
NFATC1	0.2949
FOXP2	0.2928
STAT3	0.2889
FOXA1	0.2816
BCL3	0.2658
MBD4	0.2633
SMC3	0.2425
TAL1	0.226
JUNB	0.2248
BHLHE40	0.2165
RXRA	0.199
FOXA2	0.1793
EP300	0.1752
ZNF263	0.1731
E2F6	0.137
CEBPD	0.1357
ATF2	0.1345
SUZ12	0.1147
MEF2C	0.1125
KAP1	0.1094
RFX5	0.1089
BACH1	0.1033
E2F1	0.1012
POLR3G	0.099
ZNF274	0.0956
ZBTB7A	0.0946
MAFF	0.0874
RCOR1	0.0815
ZBTB33	0.0746
IKZF1	0.0738
IRF4	0.0698
ZNF217	0.0686
BRF2	0.0646
TBL1XR1	0.0642
ATF3	0.0586
CTCFL	0.0553
CEBPB	0.0507
JUND	0.0437
RUNX3	0.0301
HNF4A	0.019
ESR1	0.0113

## Sheet: Table S5
KEGG ID	Feature Importance	Pathway_Name		Elastic Net results
hsa03266	0.6302	Virion - Herpesvirus - Homo sapiens (human)		Feature Importance: weight in the Elastic Net Classification model
hsa00510	0.5676	N-Glycan biosynthesis - Homo sapiens (human)
hsa03060	0.4847	Protein export - Homo sapiens (human)
hsa04142	0.4066	Lysosome - Homo sapiens (human)
hsa01524	0.4012	Platinum drug resistance - Homo sapiens (human)
hsa03420	0.3331	Nucleotide excision repair - Homo sapiens (human)
hsa00970	0.3157	Aminoacyl-tRNA biosynthesis - Homo sapiens (human)
hsa03050	0.2946	Proteasome - Homo sapiens (human)
hsa00531	0.2938	Glycosaminoglycan degradation - Homo sapiens (human)
hsa00640	0.2805	Propanoate metabolism - Homo sapiens (human)
hsa00450	0.2735	Selenocompound metabolism - Homo sapiens (human)
hsa04215	0.2464	Apoptosis - multiple species - Homo sapiens (human)
hsa04950	0.2256	Maturity onset diabetes of the young - Homo sapiens (human)
hsa00910	0.2207	Nitrogen metabolism - Homo sapiens (human)
hsa03020	0.2089	RNA polymerase - Homo sapiens (human)
hsa04964	0.1963	Proximal tubule bicarbonate reclamation - Homo sapiens (human)
hsa03013	0.1954	Nucleocytoplasmic transport - Homo sapiens (human)
hsa00920	0.1795	Sulfur metabolism - Homo sapiens (human)
hsa00780	0.1748	Biotin metabolism - Homo sapiens (human)
hsa04145	0.1729	Phagosome - Homo sapiens (human)
hsa00630	0.1644	Glyoxylate and dicarboxylate metabolism - Homo sapiens (human)
hsa04120	0.1546	Ubiquitin mediated proteolysis - Homo sapiens (human)
hsa04650	0.1523	Natural killer cell mediated cytotoxicity - Homo sapiens (human)
hsa00620	0.1419	Pyruvate metabolism - Homo sapiens (human)
hsa00604	0.1317	Glycosphingolipid biosynthesis - ganglio series - Homo sapiens (human)
hsa03250	0.0996	Viral life cycle - HIV-1 - Homo sapiens (human)
hsa00340	0.0965	Histidine metabolism - Homo sapiens (human)
hsa00280	0.0911	Valine, leucine and isoleucine degradation - Homo sapiens (human)
hsa05168	0.0873	Herpes simplex virus 1 infection - Homo sapiens (human)
hsa04962	0.0872	Vasopressin-regulated water reabsorption - Homo sapiens (human)
hsa04932	0.0858	Non-alcoholic fatty liver disease - Homo sapiens (human)
hsa04612	0.0813	Antigen processing and presentation - Homo sapiens (human)
hsa05202	0.0788	Transcriptional misregulation in cancer - Homo sapiens (human)
hsa04137	0.0766	Mitophagy - animal - Homo sapiens (human)
hsa00220	0.0762	Arginine biosynthesis - Homo sapiens (human)
hsa05110	0.0666	Vibrio cholerae infection - Homo sapiens (human)
hsa04975	0.0606	Fat digestion and absorption - Homo sapiens (human)
hsa00561	0.0553	Glycerolipid metabolism - Homo sapiens (human)
hsa04670	0.0517	Leukocyte transendothelial migration - Homo sapiens (human)
hsa04924	0.0516	Renin secretion - Homo sapiens (human)
hsa00520	0.0449	Amino sugar and nucleotide sugar metabolism - Homo sapiens (human)
hsa05332	0.0436	Graft-versus-host disease - Homo sapiens (human)
hsa05134	0.0382	Legionellosis - Homo sapiens (human)
hsa03320	0.0368	PPAR signaling pathway - Homo sapiens (human)
hsa05017	0.0331	Spinocerebellar ataxia - Homo sapiens (human)
hsa01250	0.0152	Biosynthesis of nucleotide sugars - Homo sapiens (human)
hsa04744	0.0145	Phototransduction - Homo sapiens (human)
hsa04979	0.012	Cholesterol metabolism - Homo sapiens (human)
hsa00071	0.0109	Fatty acid degradation - Homo sapiens (human)
hsa04960	0.0075	Aldosterone-regulated sodium reabsorption - Homo sapiens (human)

## Sheet: Table S6
TFBS	Feature Importance		XGBoost results
PRDM1	9		Feature Importance: number of occurrences in the decision tree
NFE2	6
TCF3	6
EZH2	4
GRp20	4
SMARCA4	4
STAT5A	4
ATF1	3
FOSL1	3
BCL11A	2
GTF3C2	2
HSF1	2
MAFK	2
MEF2A	2
NFYA	2
NR2F2	2
SRF	2
ZKSCAN1	2
ATF3	1
BCL3	1
BRCA1	1
CCNT2	1
CTBP2	1
CTCF	1
ESR1	1
ESRRA	1
FAM48A	1
FOXA2	1
GATA2	1
GTF2B	1
HDAC2	1
HNF4G	1
IRF3	1
JUNB	1
KAP1	1
KDM5A	1
MAFF	1
MEF2C	1
MYBL2	1
PBX3	1
POU5F1	1
RAD21	1
RUNX3	1
SREBP1	1
STAT3	1
SUZ12	1
ZEB1	1
ZNF274	1

## Sheet: Table S7
KEGG ID	Feature Importance	Pathway_Name		XGBoost results
hsa04150	25	mTOR signaling pathway - Homo sapiens (human)		Feature Importance: number of occurrences in the decision tree
hsa00450	25	Selenocompound metabolism - Homo sapiens (human)
hsa04145	23	Phagosome - Homo sapiens (human)
hsa04927	18	Cortisol synthesis and secretion - Homo sapiens (human)
hsa00604	18	Glycosphingolipid biosynthesis - ganglio series - Homo sapiens (human)
hsa03266	15	Virion - Herpesvirus - Homo sapiens (human)
hsa04612	13	Antigen processing and presentation - Homo sapiens (human)
hsa04975	12	Fat digestion and absorption - Homo sapiens (human)
hsa00561	10	Glycerolipid metabolism - Homo sapiens (human)
hsa01524	9	Platinum drug resistance - Homo sapiens (human)
hsa04514	9	Cell adhesion molecules - Homo sapiens (human)
hsa00900	9	Terpenoid backbone biosynthesis - Homo sapiens (human)
hsa04820	8	Cytoskeleton in muscle cells - Homo sapiens (human)
hsa04142	6	Lysosome - Homo sapiens (human)
hsa03020	6	RNA polymerase - Homo sapiens (human)
hsa04935	5	Growth hormone synthesis, secretion and action - Homo sapiens (human)
hsa05022	5	Pathways of neurodegeneration - multiple diseases - Homo sapiens (human)
hsa03420	5	Nucleotide excision repair - Homo sapiens (human)
hsa00531	5	Glycosaminoglycan degradation - Homo sapiens (human)
hsa04940	4	Type I diabetes mellitus - Homo sapiens (human)
hsa03013	4	Nucleocytoplasmic transport - Homo sapiens (human)
hsa04960	4	Aldosterone-regulated sodium reabsorption - Homo sapiens (human)
hsa04630	3	JAK-STAT signaling pathway - Homo sapiens (human)
hsa05202	3	Transcriptional misregulation in cancer - Homo sapiens (human)
hsa05414	3	Dilated cardiomyopathy - Homo sapiens (human)
hsa00280	3	Valine, leucine and isoleucine degradation - Homo sapiens (human)
hsa04657	3	IL-17 signaling pathway - Homo sapiens (human)
hsa04924	3	Renin secretion - Homo sapiens (human)
hsa04152	2	AMPK signaling pathway - Homo sapiens (human)
hsa04915	2	Estrogen signaling pathway - Homo sapiens (human)
hsa05230	2	Central carbon metabolism in cancer - Homo sapiens (human)
hsa05161	2	Hepatitis B - Homo sapiens (human)
hsa01522	2	Endocrine resistance - Homo sapiens (human)
hsa05130	2	Pathogenic Escherichia coli infection - Homo sapiens (human)
hsa04530	2	Tight junction - Homo sapiens (human)
hsa04080	2	Neuroactive ligand-receptor interaction - Homo sapiens (human)
hsa04310	2	Wnt signaling pathway - Homo sapiens (human)
hsa04520	2	Adherens junction - Homo sapiens (human)
hsa03015	2	mRNA surveillance pathway - Homo sapiens (human)
hsa02010	2	ABC transporters - Homo sapiens (human)
hsa05204	2	Chemical carcinogenesis - DNA adducts - Homo sapiens (human)
hsa03050	2	Proteasome - Homo sapiens (human)
hsa04340	2	Hedgehog signaling pathway - Homo sapiens (human)
hsa05033	2	Nicotine addiction - Homo sapiens (human)
hsa00250	2	Alanine, aspartate and glutamate metabolism - Homo sapiens (human)
hsa05416	2	Viral myocarditis - Homo sapiens (human)
hsa04932	1	Non-alcoholic fatty liver disease - Homo sapiens (human)
hsa04071	1	Sphingolipid signaling pathway - Homo sapiens (human)
hsa04380	1	Osteoclast differentiation - Homo sapiens (human)
hsa04613	1	Neutrophil extracellular trap formation - Homo sapiens (human)
hsa04213	1	Longevity regulating pathway - multiple species - Homo sapiens (human)
hsa04371	1	Apelin signaling pathway - Homo sapiens (human)
hsa05010	1	Alzheimer disease - Homo sapiens (human)
hsa05418	1	Fluid shear stress and atherosclerosis - Homo sapiens (human)
hsa04211	1	Longevity regulating pathway - Homo sapiens (human)
hsa05221	1	Acute myeloid leukemia - Homo sapiens (human)
hsa04666	1	Fc gamma R-mediated phagocytosis - Homo sapiens (human)
hsa04068	1	FoxO signaling pathway - Homo sapiens (human)
hsa04261	1	Adrenergic signaling in cardiomyocytes - Homo sapiens (human)
hsa05145	1	Toxoplasmosis - Homo sapiens (human)
hsa05017	1	Spinocerebellar ataxia - Homo sapiens (human)
hsa04140	1	Autophagy - animal - Homo sapiens (human)
hsa04923	1	Regulation of lipolysis in adipocytes - Homo sapiens (human)
hsa05224	1	Breast cancer - Homo sapiens (human)
hsa05207	1	Chemical carcinogenesis - receptor activation - Homo sapiens (human)
hsa04742	1	Taste transduction - Homo sapiens (human)
hsa04621	1	NOD-like receptor signaling pathway - Homo sapiens (human)
hsa05020	1	Prion disease - Homo sapiens (human)
hsa04350	1	TGF-beta signaling pathway - Homo sapiens (human)
hsa04814	1	Motor proteins - Homo sapiens (human)
hsa00564	1	Glycerophospholipid metabolism - Homo sapiens (human)
hsa04110	1	Cell cycle - Homo sapiens (human)
hsa00130	1	Ubiquinone and other terpenoid-quinone biosynthesis - Homo sapiens (human)
hsa04966	1	Collecting duct acid secretion - Homo sapiens (human)
hsa00071	1	Fatty acid degradation - Homo sapiens (human)
hsa04136	1	Autophagy - other - Homo sapiens (human)
hsa04925	1	Aldosterone synthesis and secretion - Homo sapiens (human)
hsa04916	1	Melanogenesis - Homo sapiens (human)
hsa04918	1	Thyroid hormone synthesis - Homo sapiens (human)
hsa03440	1	Homologous recombination - Homo sapiens (human)
hsa00670	1	One carbon pool by folate - Homo sapiens (human)
hsa04961	1	Endocrine and other factor-regulated calcium reabsorption - Homo sapiens (human)
hsa00532	1	Glycosaminoglycan biosynthesis - chondroitin sulfate / dermatan sulfate - Homo sapiens (human)
hsa00534	1	Glycosaminoglycan biosynthesis - heparan sulfate / heparin - Homo sapiens (human)

## Sheet: Table S8
TF	Expression in CD4+ T cells
EZH2	3.78
NFE2	0
HDAC2	6.99
TCF3	4.67
SUZ12	3.82
ATF3	0
BCL3	1.57
STAT5A	5.89
SMARCA4	4.53
TRIM28	5.11
RUNX3	3.67
MEF2C	0.15
	median log2-transformed TPM expression in CD4+ T cells

## Sheet: Table S9
Gene Name	Frequency (%) in TFBS		Frequency in TFBS: % of TFs targeting gene (out of the 12 selected by machine learning)
FOXP1	100
RFFL	83.33
GBA	83.33
NFE2L2	83.33
HSP90AB1	75
STAT3	75
TBL1X	75
LMTK2	75
MARCH3	75
PRKAR1B	75
IQSEC1	75
OPA1	75
BBC3	75
DSTYK	75
ACN9	75
ZNF219	75
ARID3A	75
WDR74	75
SOCS3	75
COTL1	66.67
MAD2L1BP	66.67
MSI2	66.67
MED23	66.67
INO80C	66.67
COPS7B	66.67
DNAJB6	66.67
ZNF498	66.67
ZNF3	66.67
STX18	66.67
SPAG9	66.67
SPNS1	66.67
DDX18	66.67
MRPS31	66.67
LYL1	66.67
IL6ST	66.67
HERC1	66.67
HSPC157	66.67
IRF9	66.67
DMAP1	66.67
CAMK1D	66.67
CCR7	66.67
CHD2	66.67
CHMP7	66.67
FOXJ3	66.67
GRK5	66.67
NDUFS7	66.67
BIRC3	66.67
PIP4K2A	66.67
ATP5G2	66.67
ARID3B	66.67
AP1G1	66.67
PKM2	66.67
PPP1R15A	66.67
ABCG1	66.67
ANKRD11	66.67
SNX8	66.67
SGK1	66.67
TRIP4	66.67
TAF12	66.67
TNFAIP8	66.67
TBRG4	66.67
XRN1	66.67
ATP2B4	66.67
AARS2	58.33
ATXN2	58.33
BAT3	58.33
CAPN2	58.33
CCDC49	58.33
CCNL1	58.33
RASSF5	58.33
RPS19BP1	58.33
RRM1	58.33
SFT2D3	58.33
SLBP	58.33
SLC25A46	58.33
CLYBL	58.33
COPS7A	58.33
STAT1	58.33
TESC	58.33
TMEM101	58.33
TMEM209	58.33
TRIB1	58.33
TSPAN18	58.33
TUBA1C	58.33
TXN	58.33
TXNRD1	58.33
XPO1	58.33
ZC3H4	58.33
ADNP	58.33
PRMT5	58.33
RAB11FIP1	58.33
RFX1	58.33
RNU11	58.33
RPS27	58.33
ANKRD12	58.33
ARHGEF7	58.33
ARID5A	58.33
ARL8B	58.33
ATL2	58.33
CARS	58.33

[truncated: 7 more sheets: Table S10, Table S11, Table S12, Table S13, Table S14, Table S15, Table S16]
